# Supplementary material for: Studying the Geroprotective Properties of YAP/TAZ Signaling Inhibitors on Drosophila melanogaster Model
Source: Int J Mol Sci. 2023 Mar 22;24(6):6006. doi: 10.3390/ijms24066006 (PMC10058302; doi:10.3390/ijms24066006)
Supplement: Supplementary file 1 [file ijms-24-06006-s001.zip]

Archive with 20 entries (20 files):
- Table S5.pdf
- Figure S1.pdf
- Figure S2.pdf
- Figure S3.pdf
- Figure S4.pdf
- Figure S5.pdf
- Table S1.pdf
- Table S2.pdf
- Table S3.pdf
- Table S4.pdf
- Table S6.pdf
- Table S7.pdf
- Table S8.pdf
- Table S9.pdf
- Table S10.pdf
- Table S11.pdf
- Table S12.pdf
- Table S13.pdf
- Table S14.pdf
- Table S15.pdf
